# Supplementary material for: Investigation of Antioxidant, In Silico and In Vivo Antiulcer Activities of New Natural Xanthenone and Antracenone Isolated from Tricholaena teneriffae L. Roots
Source: Molecules. 2026 May 28;31(11):1850. doi: 10.3390/molecules31111850 (PMC13257519; doi:10.3390/molecules31111850)
Supplement: Supplementary file 1 [file molecules-31-01850-s001.zip]

Archive with 1 entries (1 files):
- molecules-4109369-supplementary.pdf
